# Supplementary material for: Inferring Resilience to Fragmentation-Induced Changes in Plant Communities in a Semi-Arid Mediterranean Ecosystem
Source: PLoS One. 2015 Mar 19;10(3):e0118837. doi: 10.1371/journal.pone.0118837 (PMC4366014; doi:10.1371/journal.pone.0118837)
Supplement: S1 Appendix — Environmental data [exposure to the sea (sites facing or not facing the sea), distance to the sea (km), and scrubland fragmentation measure (dIIC, see text)] of the 18 natural scrubland fragments surveyed in Cabo de Gata-Níjar Natural Park, Spain. (XLSX) [file pone.0118837.s001.xlsx]

## Sheet: Hoja1
Patch	Transects	km to sea	Sea-facing site	dIIC
1	3	0.66	1	8.06
2	3	4.07	1	8.06
3	2	6.80	1	0.10
4	4	0.09	1	1.28
5	4	3.83	1	0.12
6	4	4.01	1	0.76
7	3	0.52	1	0.25
8	3	0.83	1	3.68
9	4	0.13	1	1.90
10	3	1.79	1	8.06
11	3	5.67	0	0.13
12	3	1.52	1	8.06
13	3	4.36	0	1.62
14	3	3.62	0	3.68
15	3	3.69	0	3.68
16	4	3.42	0	1.36
17	3	1.79	1	8.06
18	3	4.07	1	8.06
