# Supplementary material for: Inferring Resilience to Fragmentation-Induced Changes in Plant Communities in a Semi-Arid Mediterranean Ecosystem
Source: PLoS One. 2015 Mar 19;10(3):e0118837. doi: 10.1371/journal.pone.0118837 (PMC4366014; doi:10.1371/journal.pone.0118837)
Supplement: S2 Appendix — Plant species abundance (mean ± SD) in the 18 natural scrubland fragments surveyed in Cabo de Gata-Níjar Natural Park, Spain. (XLSX) [file pone.0118837.s002.xlsx]

## Sheet: Hoja1
Patch	Anagallis arvensis	Anthyllis cytisoides	Arenaria montana	Arrhenatherum album	Artemisia herba-alba	Asparagus albus	Asparagus horridus	Asphodelus fistulosus	Asphodelus tenuifolius	Asteriscus maritimus	Atractylis cancellata	Avena barbata	Avena sterilis	Avenula gervaisii	Ballota hirsuta	Brachypodium distachyum	Brachypodium retursum	Brassica repanda	Bromus rubens	Carduus tenuiflorus	Carlina hispanica	Cephalaria leucantha	Chamaerops humilis	Cistus albidus	Convolvulus althaeoides	Convolvulus siculus	Crepis vesicaria	Dactylis glomerata	Dianthus charidemi	Echium creticum	Eryngium campestre	Euphorbia exigua	Euphorbia segetalis	Euphorbia serrata	Fagonia cretica	Filago pyramidata	Fumana laevipes	Fumana thymifolia	Genista ramosissima	Genista spartoides	Genista umbellata	Globularia alypum	Helianthemum almeriense	Helichrysum stoechas	Hippocrepis ciliata	Hyparrhenia hirta	Klasea flavescens	Launaea arborescens	Launea lanifera
1	1.00±1.00	0.00±0.00	0.00±0.00	2.00±2.65	0.00±0.00	0.00±0.00	36.33±11.59	2.67±1.53	0.33±0.58	67.33±63.32	1.00±1.73	12.33±12.86	0.00±0.00	1.33±2.31	8.00±8.54	7.00±4.58	56.67±82.25	9.00±6.24	1.67±1.53	9.33±14.47	4.00±5.20	0.00±0.00	167.67±96.00	0.00±0.00	1.00±1.00	12.67±6.35	0.00±0.00	3.00±2.65	0.67±1.15	9.33±8.08	0.67±0.58	1.33±1.53	1.33±1.53	0.00±0.00	3.00±2.00	0.33±0.58	0.00±0.00	8.00±7.94	55.33±9.29	28.00±21.38	0.00±0.00	0.00±0.00	18.33±24.83	0.00±0.00	0.00±0.00	2.33±2.08	1.00±1.73	0.00±0.00	78.00±14.53
2	5.33±2.08	1.00±1.73	8.67±11.72	9.00±7.00	0.00±0.00	13.00±6.56	34.33±5.86	35.00±18.19	8.67±5.86	0.00±0.00	0.33±0.58	0.00±0.00	3.67±4.62	12.33±11.59	11.33±5.13	39.33±16.77	193.33±30.29	0.00±0.00	87.00±17.69	3.00±1.00	2.00±1.73	0.00±0.00	253.33±106.78	0.00±0.00	0.00±0.00	10.33±3.06	0.00±0.00	32.33±2.52	11.33±4.04	2.67±2.52	1.00±1.00	11.33±7.09	2.00±2.65	0.00±0.00	0.33±0.58	4.33±6.66	0.00±0.00	0.00±0.00	58.33±39.70	19.67±34.06	2.00±3.46	0.00±0.00	11.33±13.80	0.00±0.00	1.33±2.31	4.67±4.04	0.00±0.00	0.00±0.00	19.67±12.06
3	6.00±2.83	46.50±62.93	1.00±1.41	25.50±30.41	0.00±0.00	8.00±2.83	9.50±4.95	12.00±14.14	2.50±3.54	0.00±0.00	4.00±4.24	7.00±5.66	0.00±0.00	1.50±2.12	6.50±2.12	182.50±183.14	100.00±21.21	3.00±2.83	9.50±13.44	11.50±9.19	8.50±9.19	0.00±0.00	130.00±89.10	77.00±82.02	29.50±12.02	2.50±2.12	6.00±1.41	38.50±24.75	4.00±1.41	4.00±1.41	4.00±5.66	2.50±2.12	2.50±3.54	0.00±0.00	25.50±21.92	10.00±9.90	0.00±0.00	29.50±7.78	5.50±7.78	0.00±0.00	0.00±0.00	0.00±0.00	69.50±54.45	0.00±0.00	0.50±0.71	0.00±0.00	5.50±0.71	0.00±0.00	32.50±0.71
4	5.75±4.86	281.50±289.88	0.00±0.00	6.50±5.07	0.00±0.00	4.00±4.24	25.25±10.90	9.50±8.35	9.25±4.79	35.50±18.91	10.75±12.42	62.25±42.55	55.75±79.68	13.75±21.09	13.75±13.82	243.50±193.55	77.00±101.65	28.75±22.26	16.25±14.61	80.25±36.58	3.50±2.38	0.00±0.00	115.25±98.02	13.50±21.42	13.75±14.68	10.25±8.46	0.75±0.96	48.50±33.03	7.50±5.26	6.75±7.89	4.50±5.26	9.00±5.89	9.00±5.48	0.00±0.00	30.50±26.50	1.75±1.71	0.00±0.00	0.25±0.50	1.00±2.00	14.25±28.50	0.00±0.00	0.00±0.00	75.75±86.50	0.00±0.00	1.00±1.41	2.25±2.87	2.25±1.71	1.00±2.00	84.50±49.40
5	2.75±3.10	21.25±9.91	0.00±0.00	0.75±1.50	0.00±0.00	42.75±21.55	5.75±4.86	2.75±3.50	8.25±3.40	0.00±0.00	3.75±0.96	0.00±0.00	31.25±11.53	1.00±1.41	1.75±0.96	39.50±20.74	3.25±2.06	0.00±0.00	11.75±4.19	0.00±0.00	1.25±1.89	0.00±0.00	40.50±15.15	0.50±1.00	26.25±8.22	0.00±0.00	0.00±0.00	67.75±17.06	2.00±1.63	0.25±0.50	3.00±0.82	0.00±0.00	0.00±0.00	16.25±12.20	3.25±3.77	0.00±0.00	13.25±9.67	0.25±0.50	0.00±0.00	2.50±5.00	0.00±0.00	0.00±0.00	51.25±9.07	0.00±0.00	0.25±0.50	30.00±14.07	1.00±0.00	0.75±1.50	31.00±12.19
6	2.25±1.50	1.25±1.50	0.00±0.00	1.00±2.00	0.75±1.50	0.25±0.50	31.50±16.44	3.50±3.11	4.75±3.95	2.00±2.45	2.25±2.63	17.00±14.72	0.00±0.00	0.50±1.00	6.25±6.95	11.25±15.26	46.50±24.61	49.50±31.10	7.50±13.03	31.50±27.38	8.25±5.74	0.00±0.00	189.25±84.41	0.25±0.50	7.50±8.89	5.00±3.92	0.00±0.00	8.50±9.04	5.25±9.84	21.75±26.39	0.25±0.50	1.75±1.71	3.00±2.45	0.00±0.00	20.50±16.82	2.25±3.86	0.00±0.00	44.25±31.48	30.00±39.42	12.75±11.32	0.00±0.00	0.00±0.00	3.75±3.77	1.00±2.00	1.00±1.15	2.00±2.45	0.00±0.00	0.75±1.50	22.00±11.17
7	5.67±7.37	43.33±13.58	0.00±0.00	0.00±0.00	0.00±0.00	0.00±0.00	0.67±1.15	30.33±16.01	8.33±4.73	50.67±28.36	0.00±0.00	0.00±0.00	0.00±0.00	0.00±0.00	0.00±0.00	19.33±33.49	0.00±0.00	33.00±32.51	2.67±3.06	0.00±0.00	0.67±1.15	0.00±0.00	0.00±0.00	0.00±0.00	0.00±0.00	13.67±20.31	0.00±0.00	13.67±9.29	0.00±0.00	0.00±0.00	0.00±0.00	0.67±1.15	1.33±2.31	0.00±0.00	11.33±13.05	0.00±0.00	0.00±0.00	1.00±1.73	18.00±23.07	58.33±50.72	0.00±0.00	0.00±0.00	50.00±44.31	0.67±1.15	18.00±12.12	16.33±9.29	0.00±0.00	42.00±23.52	46.00±23.64
8	0.67±0.58	0.00±0.00	0.00±0.00	0.00±0.00	0.00±0.00	2.00±2.00	16.67±2.52	9.33±6.81	0.33±0.58	0.00±0.00	0.00±0.00	58.67±26.41	1.00±1.73	0.00±0.00	4.00±2.65	16.00±20.78	46.67±41.40	0.00±0.00	9.00±7.00	8.33±6.43	0.67±1.15	0.00±0.00	213.33±77.52	0.67±1.15	3.67±4.04	2.67±1.53	0.00±0.00	5.00±4.36	0.00±0.00	3.00±2.65	0.00±0.00	3.67±5.51	3.00±3.00	0.00±0.00	21.67±14.36	0.00±0.00	0.00±0.00	50.33±17.62	0.00±0.00	59.67±27.93	0.00±0.00	0.00±0.00	0.00±0.00	0.00±0.00	0.33±0.58	0.67±1.15	0.00±0.00	2.00±3.46	61.00±32.60
9	2.25±3.20	63.50±27.63	0.00±0.00	10.50±7.72	1.25±1.50	5.75±7.59	8.75±4.99	21.25±17.23	8.25±6.65	79.50±34.82	0.50±0.58	20.50±4.65	4.25±8.50	0.25±0.50	3.00±3.83	256.50±191.39	43.75±7.80	0.00±0.00	46.25±38.89	36.50±16.01	3.00±1.83	0.00±0.00	27.25±9.57	11.25±5.32	2.00±1.41	3.50±2.65	3.50±5.20	47.25±34.05	2.00±1.83	0.75±1.50	4.00±5.48	3.75±2.99	1.25±0.96	0.00±0.00	27.00±8.83	0.00±0.00	0.00±0.00	33.25±19.21	21.50±9.15	35.25±36.23	0.00±0.00	17.50±2.38	22.25±17.33	0.00±0.00	4.00±7.35	0.00±0.00	1.25±1.50	5.25±7.54	48.50±16.05
10	0.00±0.00	2.00±2.00	0.00±0.00	0.00±0.00	0.00±0.00	13.33±4.04	11.00±4.58	8.67±1.53	11.33±9.02	0.00±0.00	0.00±0.00	0.00±0.00	6.33±5.51	0.00±0.00	19.33±11.55	18.00±2.00	27.00±14.53	0.00±0.00	1.67±0.58	7.67±2.08	0.00±0.00	0.00±0.00	221.00±54.67	0.00±0.00	0.00±0.00	22.67±12.01	0.33±0.58	4.33±2.89	6.33±3.51	0.33±0.58	0.00±0.00	3.00±1.00	12.00±2.65	0.00±0.00	0.00±0.00	0.67±0.58	2.00±1.00	0.00±0.00	77.33±12.50	0.00±0.00	0.00±0.00	0.00±0.00	12.33±11.68	0.00±0.00	0.00±0.00	1.67±0.58	0.33±0.58	0.00±0.00	77.33±7.64
11	7.00±8.72	1.67±2.89	14.33±23.97	12.33±10.79	0.00±0.00	7.67±10.02	27.67±7.64	4.00±5.29	2.00±2.65	0.00±0.00	1.00±1.73	5.00±3.61	0.33±0.58	25.67±20.31	25.67±20.50	7.67±4.51	271.67±223.02	11.67±15.01	24.67±8.08	47.00±47.79	10.67±6.66	0.00±0.00	299.67±61.16	14.00±12.17	41.67±20.82	3.00±3.00	2.33±4.04	54.67±54.59	12.67±10.79	17.00±11.14	7.33±6.03	3.33±2.52	2.33±1.53	0.00±0.00	0.67±1.15	15.33±9.71	0.00±0.00	22.67±15.53	2.67±4.62	51.67±72.61	0.00±0.00	0.00±0.00	3.00±1.73	0.00±0.00	1.33±1.15	1.00±1.73	16.67±27.15	0.00±0.00	38.33±49.14
12	0.00±0.00	0.33±0.58	1.33±2.31	0.00±0.00	0.00±0.00	13.00±6.56	19.67±2.31	15.67±7.37	13.67±6.81	0.00±0.00	0.00±0.00	0.00±0.00	1.67±2.08	0.00±0.00	4.00±4.00	29.67±3.51	17.00±6.24	0.00±0.00	1.00±1.73	3.00±4.36	1.00±1.73	0.00±0.00	256.00±30.20	0.00±0.00	0.00±0.00	18.33±7.23	0.00±0.00	0.33±0.58	4.33±0.58	2.00±1.00	0.00±0.00	0.33±0.58	8.67±6.43	0.00±0.00	9.33±4.62	0.67±1.15	1.00±0.00	0.00±0.00	19.33±21.20	9.67±16.74	90.67±4.04	0.00±0.00	1.00±1.73	0.00±0.00	0.00±0.00	2.00±1.73	0.00±0.00	3.33±5.77	42.33±12.42
13	10.00±6.93	2.67±2.08	0.00±0.00	7.67±6.11	0.00±0.00	2.67±2.31	4.33±3.79	4.67±5.51	7.00±3.00	0.00±0.00	6.00±1.00	0.00±0.00	3.67±3.21	10.33±6.66	0.67±0.58	35.67±12.74	23.00±5.57	0.00±0.00	2.67±1.15	2.00±1.00	3.67±4.04	0.00±0.00	12.00±2.65	10.00±9.17	0.00±0.00	6.67±3.79	0.33±0.58	13.33±5.03	2.00±1.73	0.00±0.00	6.67±2.08	24.00±19.97	2.33±0.58	0.00±0.00	14.33±5.51	9.67±9.02	60.00±18.73	22.33±14.01	6.00±5.29	0.33±0.58	72.00±11.00	0.00±0.00	42.33±13.61	0.00±0.00	0.33±0.58	0.67±0.58	0.00±0.00	0.00±0.00	62.33±6.66
14	1.33±1.15	0.00±0.00	91.33±47.23	15.33±12.58	1.00±1.73	6.33±3.51	1.00±1.00	0.67±1.15	0.00±0.00	0.00±0.00	0.00±0.00	0.00±0.00	1.33±0.58	10.33±10.02	116.67±18.04	51.33±30.09	566.00±27.87	0.00±0.00	13.67±3.21	37.00±26.91	2.00±2.00	0.00±0.00	561.33±64.24	69.67±24.34	0.00±0.00	16.33±13.32	2.00±1.73	34.00±23.07	27.67±25.66	2.67±0.58	3.67±0.58	16.67±8.62	1.67±1.15	0.00±0.00	0.00±0.00	27.67±15.89	0.33±0.58	0.00±0.00	53.67±35.92	2.33±4.04	0.00±0.00	0.00±0.00	0.00±0.00	0.00±0.00	0.00±0.00	0.00±0.00	6.00±5.57	0.00±0.00	0.00±0.00
15	2.00±1.73	0.00±0.00	112.00±72.19	19.67±14.36	88.00±14.42	5.67±5.51	8.00±5.29	0.00±0.00	0.00±0.00	0.00±0.00	0.00±0.00	0.00±0.00	4.00±4.36	0.00±0.00	78.00±17.35	35.33±21.22	631.33±136.10	0.00±0.00	8.00±4.36	49.00±29.05	2.33±2.08	0.00±0.00	636.33±41.02	20.67±5.03	0.00±0.00	15.00±8.89	0.33±0.58	35.33±12.06	19.00±5.20	0.33±0.58	4.67±4.51	7.67±4.04	2.33±3.21	0.00±0.00	0.00±0.00	22.33±10.69	8.00±5.00	0.00±0.00	3.00±2.65	0.00±0.00	0.00±0.00	0.00±0.00	0.00±0.00	0.00±0.00	0.00±0.00	0.00±0.00	1.33±1.53	0.00±0.00	0.00±0.00
16	0.75±0.50	0.00±0.00	0.00±0.00	3.25±0.96	78.00±22.85	0.00±0.00	49.25±14.01	2.75±5.50	0.00±0.00	0.00±0.00	0.00±0.00	0.00±0.00	0.00±0.00	4.25±2.99	4.50±3.79	2.50±3.70	277.75±112.31	51.00±24.15	2.25±0.50	1.00±1.41	5.25±3.86	49.25±49.53	216.25±53.62	1.25±2.50	5.50±5.00	0.00±0.00	0.00±0.00	20.25±12.69	3.25±3.86	4.75±3.40	3.00±4.24	1.50±2.38	0.25±0.50	0.00±0.00	0.50±0.58	1.00±1.15	0.00±0.00	7.25±8.46	4.25±8.50	1.75±3.50	0.00±0.00	0.00±0.00	0.00±0.00	18.50±4.65	0.25±0.50	5.00±3.92	0.50±0.58	23.00±16.79	63.75±21.30
17	0.00±0.00	1.00±1.73	0.00±0.00	0.67±1.15	0.00±0.00	11.67±1.15	13.67±6.03	5.00±1.00	28.67±6.43	0.00±0.00	0.33±0.58	0.00±0.00	3.67±6.35	0.00±0.00	20.67±5.51	51.67±21.94	9.00±5.57	0.00±0.00	9.00±8.89	0.00±0.00	0.00±0.00	0.00±0.00	152.67±21.50	0.00±0.00	0.00±0.00	21.00±16.37	0.00±0.00	6.00±1.73	3.00±1.73	0.00±0.00	0.00±0.00	8.67±1.53	0.00±0.00	0.00±0.00	0.00±0.00	0.33±0.58	0.67±1.15	0.00±0.00	20.00±15.62	71.67±16.86	0.33±0.58	0.00±0.00	10.67±12.66	0.00±0.00	0.00±0.00	1.00±1.00	0.00±0.00	0.00±0.00	62.33±15.95
18	0.00±0.00	0.00±0.00	0.00±0.00	20.67±6.11	0.00±0.00	52.67±4.73	88.33±13.50	70.33±16.26	5.00±1.73	0.00±0.00	0.00±0.00	0.00±0.00	5.67±2.52	0.00±0.00	29.00±17.35	90.67±23.18	162.67±69.62	0.00±0.00	4.33±7.51	0.00±0.00	15.67±4.73	0.00±0.00	251.00±54.56	0.00±0.00	0.00±0.00	9.00±10.15	0.00±0.00	54.00±14.00	7.33±5.51	4.00±1.73	0.00±0.00	0.00±0.00	0.00±0.00	2.67±2.89	0.00±0.00	0.00±0.00	0.00±0.00	0.00±0.00	1.33±2.31	129.00±29.05	0.00±0.00	0.00±0.00	11.33±8.74	0.00±0.00	33.33±7.02	0.00±0.00	0.00±0.00	0.00±0.00	52.00±13.23
[truncated: 45 more columns]
